# Supplementary material for: Impact of Dietary Alginate Hydrogel Capsules with Lavender Essential Oil on Oxidative Stability, Fatty Acid Profile, and Mineral Composition of Breast Muscles in Broiler Chickens
Source: Foods. 2025 Oct 2;14(19):3409. doi: 10.3390/foods14193409 (PMC12523348; doi:10.3390/foods14193409)
Supplement: Supplementary file 1 [file foods-14-03409-s001.zip]

Archive with 1 entries (1 files):
- foods-3908062-supplementary.pdf
